# Supplementary material for: Dramatic Responses to High-Dose Ipilimumab Plus Temozolomide After Progression on Standard- or Low-Dose Ipilimumab in Advanced Melanoma
Source: Curr Oncol. 2025 Feb 28;32(3):144. doi: 10.3390/curroncol32030144 (PMC11941404; doi:10.3390/curroncol32030144)
Supplement: Supplementary file 1 [file curroncol-32-00144-s001.zip]

Archive with 1 entries (1 files):
- curroncol-3311302-supplementary.csv
